# Supplementary material for: Oxygen reductase origin followed the great oxidation event and terminated the Lomagundi excursion
Source: Biochim Biophys Acta Bioenerg. Author manuscript; Available in PMC 2026 Jan 30. (PMC7618691; doi:10.1016/j.bbabio.2025.149575)
Supplement: Supplemental Table 1 [file EMS211948-supplement-Supplemental_Table_1.xlsx]

## Sheet: bd
#taxa in clade	distance	number of strains
Actinomycetota	2500.86	53
Cyanobacteriota, Plastid	2324.68	21
Aenigmarchaeota	2247.97	2
Chloroflexota	2150.65	6
Aquificae	2101.45	2
Spirochaetota	2081.16	1
Gammaproteobacteria, Betaproteobacteria	1989.67	81
Alphaproteobacteria	1887.62	51
Armatimonadota	1856.61	2
Planctomycetota	1845.4	8
Thermoproteota	1787.55	36
Desulfobacterota, Thermodesulfobacteria	1714.46	36
Nitrosphaerota	1690.72	1
Korarchaeota	1685.68	1
Thermoproteota	1679.11	36
Nitrospirae	1671.99	3
Nanoarchaeota	1642.28	1
Methanomicrobia	1616.32	15
Thermoplasmata	1602.43	16
Thermoplasmata	1582.5	16
Verrucomicrobiota	1481.62	5
Clostridia, Negativicutes	1342.45	11
Bacteroidota	1301.33	30
Chrysiogenota, Deferribacterota	1270.62	5
Clostridia	1209.08	9
Acidobacteriota	1156.1	7
Candidatus Saccharibacteria	1152.55	1
Campylobacterota	1143.05	6
Thermotogota	1127.21	1
Bacilli	1057.38	15
Methanomicrobia	1043.6	15
Bacilli	1029.92	15
Clostridia	996.02	9
Thermoplasmata	869.739	16
Clostridia	848.151	9
Chlamydiota	789.88	5
Halobacteria	778.919	109
Mycoplasmatota	725.188	1
Archaeoglobi	623.431	3
Thermococci	511.562	4
Chlorobiota	510.392	1

## Sheet: HCO
taxa in clade	distance	number of strains
Thermotogota, Deinococcota	2593.42	5
Actinomycetota	2500.86	59
Gammaproteobacteria, Zetaproteobacteria, Betaproteobacteria	2477.21	92
Plastid, Cyanobacteriota	2324.68	32
Chloroflexota	2150.65	14
Aquificota	2101.45	2
Spirochaetota	2081.16	3
Alphaproteobacteria	1887.62	65
Armatimonadota	1856.61	2
Methanomicrobia, Methanonatronarchaeia, Halobacteria	1846.1	170
Planctomycetota	1845.4	10
Thermoproteota	1787.55	41
Chlorobiota, Rhodothermaeota, Balneolaeota, Bacteroidota	1751.4	44
Thermodesulfobacteria, Desulfobacterota	1714.46	26
Nitrososphaerota	1690.72	17
Thermoproteota	1679.11	41
Nitrospirota	1671.99	2
Thermoplasmata	1602.43	12
Thermoplasmata	1582.5	12
Verrucomicrobiota	1481.62	6
Clostridia, Negativicutes	1342.45	19
Deferribacterota, Chrysiogenetes	1270.62	6
Clostridia	1209.08	17
Acidobacteriota	1156.1	7
Campylobacterota	1143.05	8
Bacilli	1057.38	13
Fusobacteriota	1033.5	1
Bacilli	1029.92	13
Clostridia	996.02	17
Thermoplasmata	869.739	12
Clostridia	848.151	17
Erysipelotrichia	803.794	1
Chlamydiota	789.88	4
Archaeoglobi	623.431	1
Thermococci	511.562	2

## Sheet: AOX PTOX
AOX	taxa in clade	distance	number of strains
	Cyanobacteriota	2324.68	1
	Gammaproteobacteria, Betaproteobacteria	1989.67	3
	Alphaproteobacteria	1887.62	11
PTOX	taxa in clade	distance	number of strains
	Cyanobacteriota	2324.68	7
