# Supplementary material for: Oxygen reductase origin followed the great oxidation event and terminated the Lomagundi excursion
Source: Biochim Biophys Acta Bioenerg. Author manuscript; Available in PMC 2026 Jan 30. (PMC7618691; doi:10.1016/j.bbabio.2025.149575)
Supplement: Supplemental Table 2 [file EMS211948-supplement-Supplemental_Table_2.xlsx]

## Sheet: PA_hemebiosynthesis_protein
Taxon	siroheme			protoporphyrin						coproporphyrin
	AhbAB	AhbC	AhbD	UroD	CgdH	PgdH1	CggdC	PgoX	PpfC	UoD	CpoX	CpfC	ChdC
Methanobacteria	0	0	0	0	0	0	0	0	0	0	0	0	0
Methanococci	0	0	0	0	0	0	0	0	0	0	0	0	0
Methanopyri	0	0	0	0	0	0	0	0	0	0	0	0	0
Methanocellales*	0	0	0	0	0	0	0	0	0	0	0	0	0
Methanomicrobiales*	3	0	0	0	0	0	1	0	0	0	0	0	0
Methanosarcinales*	27	28	28	0	0	0	0	0	0	0	0	0	0
Methanotrichales*	1	0	0	0	0	0	0	0	0	0	0	0	0
Methanoliparia	0	0	0	0	0	0	0	0	0	0	0	0	0
Methanonatronarchaeia	0	0	1	0	0	0	0	0	0	0	0	0	0
Archaeoglobi	0	0	0	0	0	0	0	0	0	0	0	0	0
Thermoproteota	0	0	0	0	0	0	0	0	0	0	0	0	0
Halobacteria	0	0	0	48	0	17	0	13	5	32	13	0	165

## Sheet: PA_hemebiosynthesis_protein_rel
Taxon	sirohemeprot			protoporphyrin						coproporphyrin
	AhbAB	AhbC	AhbD	UroD	CgdH	PgdH1	CggdC	PgoX	PpfC	UoD	CpoX	CpfC	ChdC
Methanobacteria	0	0	0	0	0	0	0	0	0	0	0	0	0
Methanococci	0	0	0	0	0	0	0	0	0	0	0	0	0
Methanopyri	0	0	0	0	0	0	0	0	0	0	0	0	0
Methanocellales*	0	0	0	0	0	0	0	0	0	0	0	0	0
Methanomicrobiales*	0.142857	0	0	0	0	0	0.047619	0	0	0	0	0	0
Methanosarcinales*	0.964286	1	1	0	0	0	0	0	0	0	0	0	0
Methanotrichales*	0.333333	0	0	0	0	0	0	0	0	0	0	0	0
Methanoliparia	0	0	0	0	0	0	0	0	0	0	0	0	0
Methanonatronarchaeia	0	0	1	0	0	0	0	0	0	0	0	0	0
Archaeoglobi	0	0	0	0	0	0	0	0	0	0	0	0	0
Thermoproteota	0	0	0	0	0	0	0	0	0	0	0	0	0
Halobacteria	0	0	0	0.287425	0	0.101796	0	0.0778443	0.0299401	0.191617	0.0778443	0	0.988024
