# Supplementary material for: Oxygen reductase origin followed the great oxidation event and terminated the Lomagundi excursion
Source: Biochim Biophys Acta Bioenerg. Author manuscript; Available in PMC 2026 Jan 30. (PMC7618691; doi:10.1016/j.bbabio.2025.149575)
Supplement: Supplemental Table 3 [file EMS211948-supplement-Supplemental_Table_3.xlsx]

## Sheet: Sheet1
	Mean	Median	Min	Max	STD	Range+-STD	Range+-2STD	n
bd	1429.93	1481.62	510.392	2500.86	514.886	(915.05, 1944.82)	(400.16, 2459.71)	41
HCO	1523.19	1602.43	511.562	2593.42	550.666	(972.52, 2073.85)	(421.86, 2624.52)	35
AOX	1938.64	1938.64	1887.62	1989.67	51.0274	(1887.62, 1989.67)	(1836.59, 2040.70)	2
PTOX	2324.68	2324.68	2324.68	2324.68	0	(2324.68, 2324.68)	(2324.68, 2324.68)	1
