# Supplementary material for: Oxygen reductase origin followed the great oxidation event and terminated the Lomagundi excursion
Source: Biochim Biophys Acta Bioenerg. Author manuscript; Available in PMC 2026 Jan 30. (PMC7618691; doi:10.1016/j.bbabio.2025.149575)
Supplement: Supplemental Table 4 [file EMS211948-supplement-Supplemental_Table_4.xlsx]

## Sheet: Group2Monophyly
	bd				HCO				AOX				PTOX
taxa	mono	clades	strains	LGT	mono	clade	strains	LGT	mono	clade	strains	LGT	mono	clade	strains	LGT
Acidobacteriota	-	6	7	5	-	7	7	6
Actinomycetota	-	6	53	5	-	11	59	10
Alphaproteobacteria	-	23	51	22	-	21	65	20	-	2	11	1
Aquificae	-	2	2	1	-	2	2	1
Archaeoglobi	-	2	3	1	-	1	1	0
Armatimonadota	-	2	2	1	-	2	2	1
Bacilli	-	4	15	3	-	6	13	5
Chlamydiota	P	1	5	0	-	2	4	1
Chloroflexota	-	6	6	5	-	10	14	9
Chrysiogenota, Deferribacterota	-	4	5	3	-	4	6	3
Clostridia	-	5	9	4	-	14	17	13
Clostridia, Negativicutes	-	6	11	5	-	15	19	14
Thermoproteota	-	9	36	8	-	7	41	6
Cyanobacteriota	-	2	21	1	-	2	32	1					P	1	7	0
Desulfobacterota, Thermodesulfobacterota	-	16	34	15	-	17	25	16
Campylobacterota	-	3	6	2	-	3	8	2
Nitrospirota	-	3	3	2	-	2	2	1
Planctomycetota	-	6	8	5	-	9	10	8
Spirochaetota	-	1	1	0	-	2	3	1
Nitrososphaerota	-	1	1	0	-	2	17	1
Thermococci	P	1	4	0	P	1	2	0
Thermoplasmata	-	2	8	1	-	2	6	1
Verrucomicrobiota	-	4	5	3	-	2	6	1
bd-dependent
Aenigmarchaeota	P	1	2	0
Bacteroidota	-	5	30	4
Beta-, Gammaproteob.	-	26	81	25					-	2	3	1
Candidatus Saccharibacteria	-	1	1	0
Chlorobiota	-	1	1	0
Halobacteria	-	2	109	1
Korarchaeota	-	1	1	0
Methanomicrobia	-	3	15	2
Nanoarchaeota	-	1	1	0
Mycoplasmatota	-	1	1	0
Thermotogota	-	1	1	0
HCO-dependent
Beta-, Gamma-, Zetaproteo.					-	34	92	33
Deinococcota, Thermotogota					-	3	5	2
Erysipelotrichia					-	1	1	0
FCB group					-	11	44	10
Fusobacteriota					-	1	1	0
Methanobacteriota*					-	7	170	6
Total number of LGT events				124				121				2				0

## Sheet: Sheet1
*Description
FCB group	Bacteroidota, Balneolota, Chlorobiota, Rhodothermota
Methanobacteriota*	Methanomicrobia, Methanonatronarchaeia, Halobacteria
